# Supplementary material for: The Bioactive Phenolic Agents Diaryl Ether CVB2-61 and Diarylheptanoid CVB4-57 as Connexin Hemichannel Blockers
Source: Pharmaceuticals (Basel). 2022 Sep 21;15(10):1173. doi: 10.3390/ph15101173 (PMC9611528; doi:10.3390/ph15101173)
Supplement: Supplementary file 1 [file pharmaceuticals-15-01173-s001.zip]

Archive with 1 entries (1 files):
- pharmaceuticals-1873283-supplementary.pdf
